# Supplementary material for: Three-Dimensional Cephalometric Landmarking and Frankfort Horizontal Plane Construction: Reproducibility of Conventional and Novel Landmarks
Source: J Clin Med. 2021 Nov 15;10(22):5303. doi: 10.3390/jcm10225303 (PMC8624462; doi:10.3390/jcm10225303)
Supplement: Supplementary file 1 [file jcm-10-05303-s001.zip]

Archive with 1 entries (1 files):
- jcm-1404520-supplementary.pdf
